# Supplementary material for: Examining characteristics of those who receive pedorthic services: A clinical audit
Source: PLoS One. 2024 Jul 1;19(7):e0304443. doi: 10.1371/journal.pone.0304443 (PMC11216586; doi:10.1371/journal.pone.0304443)
Supplement: S2 File — (XLSX) [file pone.0304443.s002.xlsx]

## Sheet: Sheet1
Clinical audit questionnaire and database
Version 1
Sl#	Age (Years)	Sex	Country of Birth	Aboriginal/Torres Strait Islander?	Post code	Duration of diabetes	Duration of neuropathy	Type of diabetes		Height (cm)	Body Weight (kg)	Forefoot Pathology														Co-morbities						Footwear Fund provider
								T1DM	T2DM			Neuropathy	HAV	Hammer toe	Clawed toe	Over riding digits	Forefoot amputation	Partial amputation	Forefoot ulcers	Bony prominence	Flexible flat foot	Rigid flatfoot	LJM	Cavus foot	hyper keratosis	RA	PVD/PAD	Lymphodema	PTD	Altered foot posture	History of Ulceration
1						20	12		X	186	112	X	X	X	X			X	X	X		x	x		X		X		x	X	X	Closing the Gap
2						6	4		X	178	98	X	X							X				X	X	x				X	X	Enable NSW
3						9	6		X	167	84	X	X		X	X				X		x	x		X					X	X	Enable NSW
4						10	8		X	164	89	X	X					X	X			x	x		X		X			X	X	Enable NSW
5						15	8		X	178	79	X			x					X		x	x		X	x		X	x	X	X	Private funded
6						23	15		X	192	140	X		X											X	x				X	X	Aged care package
7						13	10		X	165	120	X					X				x				X	x	X			X	X	Private funded
8						4	3		X	161	78	X			X			X	x	X		x	x		X		X			X	X	Private funded
9						7	5		X	164	75	X	X	X											X			X		X	X	Enable NSW
10						8	6		X	162	89	X	X	X						X		x	x		X				x	X	X	Enable NSW
11						9	5		X	169	95	X			x			X	X	X		x	x		X		X			X	X	Enable NSW
12						8	3		X	157	73	X			X							x	x		X	x		X		X	X	Enable NSW
13						13	10		X	176	112	X		X								x	x		X	x				X	X	Enable NSW
14						12	8		X	169	86	X								X				X	X	x				X	X	Private funded
15						11	6		X	165	97	X					X					x	x		X		X		x	X	X	NDIS
16						15	9		X	187	110	X	X	X				X	x	X		x	x		X		X	X		X	X	Enable NSW
17						9	6	X		189	126	X	X	X						X		x	x		X	x				X	X	Enable NSW
18						23	12		X	181	89	X	X	X					x	X		x	x		X	x				X	X	Enable NSW
19						12	6		X	165	78	X	X		x	x		X	x			x	x		X		X			X	X	Enable NSW
20						10	8		X	170	69	X								X		x	x		X	x				X	X	Enable NSW
21						22	12		X	165	89	X	X	x				X	x			x	x		X		X		x	X	X	Enable NSW
22						15	12		X	176	97	X	X							X		x	x		X	x				X	X	Private funded
23						12	10		X	169	89	X			x				X	X				X	X					X	X	Enable NSW
24						8	6		X	172	102	X		x					X	X				X	X					X	X	Enable NSW
25						34	15		X	169	93	X		X				X	X					X	X	x	X			X	X	Enable NSW
26						12	8		X	189	124	X					X			X				X	X		X			X	X	Enable NSW
27						20	12		X	171	76	X	X	x						X				X	X					X	X	Closing the Gap
28						12	9		X	152	87	X			X	X		X		X				x	X	x	X	X		X	X	Private Health Fund
29						23	14		X	163	109	X	X								x				X					X	X	Enable NSW
30						15	9		X	178	87	X		x										X	X					X	X	Enable NSW
31						15	7		X	171	84	X		X					x	X				X	X					X	X	Enable NSW
32						22	12		X	176	98	X			x				X	X		x	x		X	x			x	X	X	Enable NSW
33						19	16		X	178	75	X			x				X	X		x	x		X				x	X	X	Enable NSW
34						10	5		X	174	105	X	X	x					x	X		x	x		X		X	X		X	X	Enable NSW
35						9	4		X	183	121	X							x	X		x	x		X					X	X	Enable NSW
36						7	2		X	168	98	X	X		x			X		X		x	x		X		X		x	X	X	Enable NSW
37						8	4		X	183	78	X	X	x						X				X	X			X		X	X	Enable NSW
38						24	16		X	178	94	X									x			x	X	x				X	X	Enable NSW
39						12	5		X	167	75	X			x			X						x	X		X			X	X	Enable NSW
40						13	7		X	165	79	X	X		x	x			x	X				x	X			X		X	X	Enable NSW
41						16	12		X	162	98	X	X	x					x			x	x		X				x	X	X	Enable NSW
42						18	11		X	169	87	X	X				X		X	X					X		X			X	X	Enable NSW
43						12	8		X	165	87	X			x					X		x	x		X					X	X	Private funded
44						11	5		X	183	98	X	X	x				X		X		x	x		X	x	X			X	X	Enable NSW
45						10	6		X	181	107	X							x			x	x		X			X		X	X	Enable NSW
46						8	3		X	164	72	X	X	x				X	X	X		x	x		X		X			X	X	Enable NSW
47						4	1		X	167	89	X	X		x			X	X	X		x	x		X		X		x	X	X	Closing the Gap
48						21	12		X	168	85	X	X						x	X				X	X					X	X	Private funded
49						24	15		X	185	109	X	X	x						X				x	X	x				X	X	Private Health Fund
50						11	6		X	181	82	X	X									x	x		X				x	X	X	Enable NSW
51						16	8		X	185	89	X			x					X		x	x		X					X	X	Enable NSW
52						23	12		X	182	97	X			x			X		X				X	X		X	x		X	X	Enable NSW
53						9	6		X	182	87	X		x				X	x					x	X	x	X			X	X	Enable NSW
54						21	9		X	176	90	X		x				X	x	X				x	X		X			X	X	Enable NSW
55						10	8		X	180	79	X							x	X				x	X	x		X		X	X	Enable NSW
56						34	19		X	178	103	X	X						x	X		x	x		X				x	X	X	Enable NSW
57						29	20		X	164	78	X	X	x				X		X					X	x	X			X	X	Enable NSW
58						20	16		X	160	89	X						X	x	X		x	x		X		X	x	x	X	X	Enable NSW
59						14	3	X		169	77	X			x	x		X		X		x	x		X		X		x	X	X	Enable NSW
60						11	5		X	171	81	X	X						x			x	x		X			x	x	X	X	Enable NSW
61						10	7		X	163	79	X					X			X		x	x		X	x			x	X	X	NDIS
62						9	8		X	162	80	X		x					x	X		x	x		X			X	x	X	X	Enable NSW
63						10	5		X	171	83	X	X		x					X				x	X					X	X	Private funded
64						22	14		X	175	98	X					X	X		X		x	x		X	x	X		x	X	X	Enable NSW
65						11	7		X	170	91	X	X	x					x		x			X	X	x				X	X	Enable NSW
66						7	4		X	161	78	X			x					X				x	X					X	X	Enable NSW
67						8	7		X	165	76	X	X		x	X		X		X				x	X		X			X	X	Enable NSW
68						12	9		X	159	69	X	X	x				X	x	X				x	X		X			X	X	Enable NSW
69						10	6		X	168	110	X			X				x	X				x	X	x				X	X	Enable NSW
70						16	12		X	163	89	X		X			X	X	x	X				x	X		X			X	X	Enable NSW
																									X	x				X	X	Enable NSW
